# Supplementary material for: PLA2G16 Expression in Human Osteosarcoma Is Associated with Pulmonary Metastasis and Poor Prognosis
Source: PLoS One. 2015 May 18;10(5):e0127236. doi: 10.1371/journal.pone.0127236 (PMC4436297; doi:10.1371/journal.pone.0127236)
Supplement: S1 Table — (XLSX) [file pone.0127236.s001.xlsx]

## Sheet: Sheet1
S1 Table. Detailed survival information of 119 osteosarcoma patients.
ID	diagnosis time	Histological classification	Sex	Age	Tumor location	AdPLA	Metastasis	Metastasis time	Metastasis at diagnosis	follow-up result	OS	MFS	Histological grade	Enneking staging
1	2001-05-07	1	1	24	4	2	2	2005-06-10	1	2	76	49	1	1
2	2005-10-24	1	2	31	5	2	1		1	1	104	104	1	1
3	2006-12-04	1	1	41	1	1	1		1	1	91	91	1	1
4	2005-10-05	1	1	14	1	1	1		1	1	97	97	1	1
5	2005-12-06	3	1	21	1	1	1		1	1	100	100	1	1
6	2004-07-13	3	2	21	4	2	1		1	1	118	118	1	1
7	2002-11-05	3	2	27	1	1	1		1	1	140	140	1	1
8	2007-12-10	1	2	14	1	1	1		1	1	75	75	1	1
9	2006-12-12	1	1	15	2	1	1	2006-12-12	1	1	89	89	1	1
10	2009-05-07	3	1	14	5	2	1		1	1	62	62	1	1
11	2005-05-24	1	1	13	3	1	1		1	1	98	98	1	1
12	2008-02-04	3	1	17	5	1	1		1	1	88	88	1	1
13	2008-10-17	1	1	14	2	2	2	2009-05-21	1	2	46	8	3	2
14	2007-11-05	3	2	16	1	2	2	2009-08-03	1	1	80	21	3	2
15	2004-04-15	3	2	71	1	2	2	2005-04-19	1	2	68	23	3	2
16	2011-05-30	1	1	16	1	2	2	2011-10-17	1	2	14	5	2	2
17	2011-09-22	2	2	6	1	1	2	2011-12-26	1	2	21	3	3	2
18	2001-01-10	1	1	6	3	2	2	2001-09-04	1	2	15	8	3	2
19	2007-01-09	1	1	21	1	2	2	2007-03-27	1	2	11	3	3	2
20	2006-05-18	1	2	12	4	2	1		1	2	38	35	1	2
21	2005-07-18	2	1	26	1	2	1		1	1	106	106	2	2
22	2010-11-14	1	1	12	2	1	1		1	1	44	44	1	2
23	2009-10-09	2	1	21	1	1	1		1	1	57	57	2	2
24	2004-03-15	3	1	47	1	1	1		1	2	43	43	2	2
25	2005-12-27	1	2	16	1	1	1		1	1	98	98	2	2
26	2005-08-01	1	1	29	1	1	1		1	1	104	104	3	2
27	2004-09-28	2	2	21	2	2	1		1	1	117	117	2	2
28	2001-07-15	1	2	5	1	1	1		1	1	156	156	2	2
29	2005-06-17	2	2	16	2	1	1		1	2	26	26	2	2
30	2008-10-23	1	2	15	1	1	1		1	1	68	68	2	2
31	2008-10-20	1	1	15	1	2	1		1	1	69	69	3	2
32	2005-09-19	1	1	13	1	2	1		1	1	106	106	3	2
33	2010-01-11	2	1	19	4	2	1		1	1	56	56	3	2
34	2001-03-05	3	1	23	4	2	1		1	2	16	9	2	2
35	2008-11-03	1	1	19	3	2	1		1	1	68	68	2	2
36	2001-04-16	3	2	24	1	2	1		1	2	86	70	3	2
37	2004-12-01	1	2	17	2	2	1		1	2	42	42	1	2
38	2001-02-04	1	1	16	1	2	2	2005-04-07	1	2	62	50	1	3
39	2002-01-07	3	2	72	5	1	2	2006-06-12	1	2	77	53	2	3
40	2005-07-20	1	1	15	1	2	2	2006-03-16	1	2	15	8	2	3
41	2002-03-06	1	2	47	3	2	2	2004-01-16	1	2	58	22	3	3
42	2007-12-11	1	2	28	5	2	2	2007-12-13	1	2	23	12	3	3
43	2011-07-15	1	1	20	3	2	2	2012-09-03	1	1	32	13	2	3
44	2011-08-08	1	2	14	2	1	2	2011-10-12	1	2	18	2	2	3
45	2010-11-02	2	1	13	2	2	2	2011-07-08	1	2	18	8	2	3
46	2002-03-29	1	1	20	4	1	2	2003-12-05	1	2	24	20	3	3
47	2010-12-21	1	2	36	2	2	2	2011-11-16	1	2	20	14	2	3
48	2009-08-27	2	1	12	2	2	2	2010-02-08	1	2	20	7	3	3
49	2008-06-30	1	1	46	1	1	2	2010-03-29	1	2	36	21	3	3
50	2001-11-17	1	1	16	2	2	2	2004-04-23	1	2	55	29	3	3
51	1999-12-08	1	2	25	2	2	2	2003-10-18	1	2	123	65	1	3
52	2007-03-06	2	1	17	3	2	2	2007-08-04	1	2	37	5	1	3
53	2007-06-11	1	2	37	1	2	2	2007-11-05	1	2	12	5	1	3
54	2012-05-24	2	2	20	1	2	2	2012-09-13	1	2	11	4	2	3
55	2001-12-14	1	2	15	1	1	2	2005-05-20	1	2	49	41	3	3
56	2011-02-11	1	1	32	2	2	2	2013-06-05	1	1	41	28	2	3
57	2004-06-24	1	1	60	3	2	2	2004-08-18	1	2	8	2	3	3
58	2007-04-26	1	2	20	2	1	2	2007-06-07	1	2	13	4	3	3
59	2012-04-28	1	1	17	2	1	2	2012-11-04	1	2	14	6	1	3
60	2005-12-16	2	1	21	1	2	2	2006-01-06	1	2	6	2	2	3
61	2011-02-25	1	1	26	1	1	2	2011-04-15	1	2	17	8	1	3
62	2010-11-02	1	1	11	1	2	2	2012-06-26	1	1	42	19	1	3
63	2010-10-14	1	1	18	5	2	2	2010-11-12	1	2	8	1	3	3
64	1999-03-01	1	1	37	3	2	2	1999-09-14	1	2	17	6	3	3
65	2007-11-27	1	1	17	4	2	2	2008-02-10	1	2	47	21	2	3
66	2009-01-07	1	1	18	1	2	2	2009-05-07	1	2	37	28	2	3
67	2006-06-16	2	1	19	2	2	2	2006-09-27	1	2	23	3	2	3
68	2002-06-26	1	2	15	1	2	2	2002-09-18	1	2	10	3	2	3
69	2008-07-21	2	2	30	1	1	1		1	1	71	71	1	3
70	2011-01-15	1	2	14	1	1	1		1	1	42	42	1	3
71	2006-12-08	1	2	38	5	2	1		1	1	90	90	2	3
72	2010-06-28	3	1	51	5	2	1		1	1	48	48	3	3
73	2004-07-08	1	1	42	5	1	1		1	1	120	120	3	3
74	2008-10-08	1	1	20	4	1	1		1	1	68	68	2	3
75	2006-10-06	1	2	14	1	1	1		1	1	93	93	2	3
76	2000-09-07	1	1	12	1	1	1		1	1	164	164	2	3
77	2009-09-01	1	1	12	5	1	1		1	2	16	16	3	3
78	2001-03-15	1	1	15	2	1	1		1	1	159	159	2	3
79	1999-11-26	3	2	42	1	1	1		1	2	135	135	2	3
80	2005-05-19	1	1	1	5	2	1		1	1	48	48	2	3
81	1996-05-09	3	2	31	1	1	1		1	2	132	132	1	3
82	2000-04-05	2	1	18	2	1	1		1	2	86	86	2	3
83	2007-04-07	1	1	23	4	2	1		1	1	87	87	2	3
84	2006-01-05	1	1	14	1	2	1		1	1	98	98	1	3
85	2006-01-05	2	2	16	1	2	1		1	1	102	102	1	3
86	2007-06-07	1	1	48	3	2	1		1	1	83	83	2	3
87	2008-12-04	1	1	35	1	1	1		1	1	67	67	2	3
88	2009-10-16	1	1	24	1	1	1		1	1	57	57	2	3
89	2011-01-12	1	1	20	1	2	1		1	1	42	42	2	3
90	2007-08-20	1	1	18	1	2	1		1	1	83	83	2	3
91	2007-10-05	3	2	20	1	1	1		1	1	77	77	3	3
92	2006-12-02	1	1	19	2	1	1		1	2	72	72	3	3
93	2001-02-01	1	2	19	3	2	1		1	1	160	160	2	3
94	2001-02-04	1	1	12	1	1	1		1	1	156	156	2	3
95	2001-12-10	1	2	15	1	2	1		1	1	151	151	1	3
96	2010-11-12	2	1	24	2	1	1		1	1	43	43	1	3
97	2011-12-06	1	2	47	5	2	1		1	2	38	30	2	3
98	2011-12-22	1	2	12	3	1	1		1	1	31	31	3	3
99	2006-02-06	2	1	21	5	1	1		1	2	22	22	2	3
100	2010-01-07	1	1	22	4	2	1		1	1	56	56	3	3
101	2001-03-21	2	2	33	1	1	1		1	2	150	150	1	3
102	2005-06-17	3	1	17	4	1	1		1	1	108	108	2	3
103	2006-10-13	2	1	33	5	1	1		1	1	92	75	2	3
104	2012-07-04	3	2	11	1	1	1		1	1	24	24	2	3
105	2011-10-10	1	1	18	2	1	1		1	1	32	32	1	3
106	2000-02-14	1	2	21	1	1	1		1	1	171	171	1	3
107	2003-06-11	1	1	46	5	1	1		1	2	8	8	2	3
108	2005-12-13	1	2	10	2	2	1		1	1	102	102	2	3
109	2009-02-23	1	1	28	1	2	2	2009-02-26	2	2	12	0	1	4
110	2011-02-16	2	1	21	3	2	2	2011-02-19	2	2	8	0	2	4
111	2010-08-12	1	1	19	2	2	2	2010-08-28	2	2	4	0	3	4
112	2007-06-21	1	1	23	3	2	2	2007-04-13	2	2	23	0	2	4
113	2001-04-16	1	2	17	1	1	2	2001-04-16	2	2	43	0	2	4
114	2007-04-10	1	2	19	1	2	2	2007-04-05	2	2	8	0	3	4
115	2012-05-10	3	1	24	1	2	2	2012-04-06	2	1	26	0	1	4
116	2010-01-25	1	1	22	1	1	2	2010-01-26	2	2	16	0	3	4
117	2007-04-05	2	2	11	1	2	2	2007-04-05	2	2	17	0	2	4
118	2012-01-11	2	2	34	2	2	2	2012-01-16	2	2	17	0	2	4
119	2001-02-12	1	1	19	1	1	2	2001-02-15	2	2	2	0	2	4
